# Supplementary material for: 2D to 3D: Exploring Variation of Niche Dimensionality Across Consumers in a Coastal Arctic Ecosystem and Implications on Interpretation
Source: Ecol Evol. 2026 May 13;16(5):e73671. doi: 10.1002/ece3.73671 (PMC13171226; doi:10.1002/ece3.73671)
Supplement: Supplementary file 1 — Data S1: ece373671‐sup‐0001‐DataS1.xlsx. [file ECE3-16-e73671-s001.xlsx]

## Sheet: all
Year	Date	Species	Taxa	d13C	d15N	d34S	Foraging habitat	Taxonomic Group	Tissue
2018	2018-08-23	Boreogadus saida	Arctic Cod	-19.5252	13.437	16.4406	Pelagic	Fish	muscle
2019	2019-08-14	Boreogadus saida	Arctic Cod	-19.917	13.5212	17.8391	Pelagic	Fish	muscle
2019	2019-08-26	Boreogadus saida	Arctic Cod	-20.7408	13.6752	17.9484	Pelagic	Fish	muscle
2019	2019-08-27	Boreogadus saida	Arctic Cod	-20.5403	13.9268	18.146	Pelagic	Fish	muscle
2019	2019-07-25	Boreogadus saida	Arctic Cod	-19.8669	14.0344	17.6292	Pelagic	Fish	muscle
2019	2019-08-27	Boreogadus saida	Arctic Cod	-20.4272	14.0443	17.8957	Pelagic	Fish	muscle
2019	2019-07-25	Boreogadus saida	Arctic Cod	-19.7096	14.063	17.8593	Pelagic	Fish	muscle
2018	2018-08-23	Boreogadus saida	Arctic Cod	-18.7906	14.396	16.8301	Pelagic	Fish	muscle
2019	2019-08-14	Boreogadus saida	Arctic Cod	-18.0551	14.4262	17.697	Pelagic	Fish	muscle
2018	2018-08-19	Boreogadus saida	Arctic Cod	-18.6424	14.4451	18.5097	Pelagic	Fish	muscle
2018	2018-08-23	Boreogadus saida	Arctic Cod	-18.8799	14.8012	16.3197	Pelagic	Fish	muscle
2019	2019-08-18	Boreogadus saida	Arctic Cod	-20.2639	14.9259	17.3647	Pelagic	Fish	muscle
2019	2019-08-18	Boreogadus saida	Arctic Cod	-19.2773	14.9318	18.4782	Pelagic	Fish	muscle
2019	2019-08-18	Boreogadus saida	Arctic Cod	-19.7338	15.2717	18.3014	Pelagic	Fish	muscle
2019		Delphinapterus leucas	Beluga	-18.2956	15.6997	17.1973	Pelagic	Mammal	muscle
2018		Delphinapterus leucas	Beluga	-18.191	15.7345	17.8627	Pelagic	Mammal	muscle
2019		Delphinapterus leucas	Beluga	-18.3201	15.8057	16.7913	Pelagic	Mammal	muscle
2019		Delphinapterus leucas	Beluga	-18.2023	15.9969	17.2671	Pelagic	Mammal	muscle
2018		Delphinapterus leucas	Beluga	-18.407	16.06	18.436	Pelagic	Mammal	muscle
2019		Delphinapterus leucas	Beluga	-18.2995	16.2515	17.1281	Pelagic	Mammal	muscle
2019		Delphinapterus leucas	Beluga	-18.4032	16.7155	17.0945	Pelagic	Mammal	muscle
2018		Delphinapterus leucas	Beluga	-18.1502	16.7261	17.9289	Pelagic	Mammal	muscle
2018	2018-08-17	Anonyx sp	Benthic Amphipod	-18.9057	7.74229	20.3658	Benthic	Invertebrate	whole body
2018	2018-08-17	Anonyx sp	Benthic Amphipod	-15.1605	9.72956	18.3975	Benthic	Invertebrate	whole body
2019	2019-08-14	Anonyx sp	Benthic Amphipod	-18.6949	11.2094	18.5979	Benthic	Invertebrate	whole body
2018	2018-08-17	Anonyx sp	Benthic Amphipod	-16.5359	12.0479	18.6556	Benthic	Invertebrate	whole body
2019	2019-10-08	Anonyx sp	Benthic Amphipod	-17.2442	12.0839	18.8824	Benthic	Invertebrate	whole body
2019	2019-08-14	Anonyx sp	Benthic Amphipod	-16.2689	12.3295	18.7347	Benthic	Invertebrate	whole body
2018	2018-08-17	Anonyx sp	Benthic Amphipod	-17.0375	12.6499	17.8551	Benthic	Invertebrate	whole body
2016	2016-09-07	Anonyx sp	Benthic Amphipod	-17.1099	12.7729	19.8787	Benthic	Invertebrate	whole body
2016	2016-09-07	Anonyx sp	Benthic Amphipod	-16.0703	13.1759	19.2884	Benthic	Invertebrate	whole body
2019	2016-09-07	Anonyx sp	Benthic Amphipod	-17.1476	13.4643	18.6628	Benthic	Invertebrate	whole body
2018	2018-08-17	Anonyx sp	Benthic Amphipod	-17.0366	13.5758	18.3275	Benthic	Invertebrate	whole body
2016	2019-08-20	Anonyx sp	Benthic Amphipod	-16.9197	13.6234	19.2392	Benthic	Invertebrate	whole body
2019	2019-08-24	Anonyx sp	Benthic Amphipod	-17.2008	13.7964	18.8669	Benthic	Invertebrate	whole body
2016	2016-09-07	Anonyx sp	Benthic Amphipod	-16.2174	13.8745	19.2724	Benthic	Invertebrate	whole body
2019	2019-08-24	Anonyx sp	Benthic Amphipod	-16.4661	13.9291	19.2678	Benthic	Invertebrate	whole body
2019	2019-08-14	Anonyx sp	Benthic Amphipod	-17.3843	13.935	18.9973	Benthic	Invertebrate	whole body
2018	2018-08-17	Anonyx sp	Benthic Amphipod	-16.6011	14.0641	18.0178	Benthic	Invertebrate	whole body
2019	2019-10-08	Anonyx sp	Benthic Amphipod	-17.4464	14.2347	19.0271	Benthic	Invertebrate	whole body
2019	2019-08-20	Anonyx sp	Benthic Amphipod	-16.8034	14.3791	19.3164	Benthic	Invertebrate	whole body
2018	2018-08-17	Anonyx sp	Benthic Amphipod	-16.7187	14.4055	18.3772	Benthic	Invertebrate	whole body
2016	2016-09-07	Anonyx sp	Benthic Amphipod	-15.7643	14.4546	19.1123	Benthic	Invertebrate	whole body
2019	2019-10-08	Anonyx sp	Benthic Amphipod	-18.9562	14.4823	18.6772	Benthic	Invertebrate	whole body
2018	2018-08-17	Anonyx sp	Benthic Amphipod	-14.8584	14.5064	17.779	Benthic	Invertebrate	whole body
2019	2019-08-20	Anonyx sp	Benthic Amphipod	-15.9385	14.5933	19.2679	Benthic	Invertebrate	whole body
2016	2019-08-24	Anonyx sp	Benthic Amphipod	-17.1462	14.8595	19.0015	Benthic	Invertebrate	whole body
2016	2016-09-07	Anonyx sp	Benthic Amphipod	-17.1708	15.2159	18.7296	Benthic	Invertebrate	whole body
2018	2018-08-17	Anonyx sp	Benthic Amphipod	-17.9085	15.2381	18.9539	Benthic	Invertebrate	whole body
2016	2016-09-07	Anonyx sp	Benthic Amphipod	-15.9025	15.2878	19.5472	Benthic	Invertebrate	whole body
2019	2016-09-07	Anonyx sp	Benthic Amphipod	-16.9237	15.3243	19.1301	Benthic	Invertebrate	whole body
2018	2018-08-17	Anonyx sp	Benthic Amphipod	-17.2203	15.5581	18.1928	Benthic	Invertebrate	whole body
2016	2016-09-07	Anonyx sp	Benthic Amphipod	-17.2698	15.7586	19.5467	Benthic	Invertebrate	whole body
2016	2016-09-07	Eusirus cuspidatus	Benthic Amphipod	-17.1178	12.3589	20.3222	Benthic	Invertebrate	whole body
2016	2016-09-06	Eusirus cuspidatus	Benthic Amphipod	-17.1038	13.1679	19.3042	Benthic	Invertebrate	whole body
2016	2016-09-06	Eusirus cuspidatus	Benthic Amphipod	-16.4303	13.5656	19.0409	Benthic	Invertebrate	whole body
2016	2016-09-06	Haploops tubicula	Benthic Amphipod	-18.5377	9.83986	18.7181	Benthic	Invertebrate	whole body
2016	2016-09-06	Paramphithoe hystrix	Benthic Amphipod	-17.9532	10.6193	18.5088	Benthic	Invertebrate	whole body
2018	2018-08-17	Rhachotropis aculeata	Benthic Amphipod	-16.7956	9.98197	18.7269	Benthic	Invertebrate	whole body
2018	2018-08-17	Rhachotropis aculeata	Benthic Amphipod	-15.5377	11.2978	19.0816	Benthic	Invertebrate	whole body
2018	2018-08-17	Rhachotropis aculeata	Benthic Amphipod	-16.6949	11.4199	18.5438	Benthic	Invertebrate	whole body
2018	2018-08-17	Rhachotropis aculeata	Benthic Amphipod	-16.2851	11.4282	18.5438	Benthic	Invertebrate	whole body
2018	2018-08-17	Rhachotropis aculeata	Benthic Amphipod	-16.4984	11.6579	18.9802	Benthic	Invertebrate	whole body
2018	2018-08-17	Rhachotropis aculeata	Benthic Amphipod	-17.2488	11.7179	18.9023	Benthic	Invertebrate	whole body
2018	2018-08-17	Rhachotropis aculeata	Benthic Amphipod	-16.5231	11.7706	18.6523	Benthic	Invertebrate	whole body
2018	2018-08-17	Rhachotropis aculeata	Benthic Amphipod	-16.1992	11.901	18.472	Benthic	Invertebrate	whole body
2016	2016-09-06	Rhachotropis aculeata	Benthic Amphipod	-17.0332	11.9501	18.2922	Benthic	Invertebrate	whole body
2018	2018-08-17	Rhachotropis aculeata	Benthic Amphipod	-17.3545	12.0065	18.3947	Benthic	Invertebrate	whole body
2018	2018-08-17	Rhachotropis aculeata	Benthic Amphipod	-16.7186	12.9458	18.4429	Benthic	Invertebrate	whole body
2019		Bivalvia	Bivalve	-19.6741	9.92915	14.5792	Benthic	Invertebrate	soft parts
2018	2018-08-17	Hiatella arctica	Bivalve	-21.9084	7.62923	19.3181	Benthic	Invertebrate	soft parts
2018	2018-08-17	Hiatella arctica	Bivalve	-20.8531	8.25054	19.0617	Benthic	Invertebrate	soft parts
2019	2019-10-08	Hiatella arctica	Bivalve	-19.9877	8.72651	18.6834	Benthic	Invertebrate	soft parts
2016	2016-09-07	Hiatella arctica	Bivalve	-19.2122	9.08599	18.894	Benthic	Invertebrate	soft parts
2016	2016-09-07	Hiatella arctica	Bivalve	-18.4506	9.83168	18.7347	Benthic	Invertebrate	soft parts
2016	2016-09-07	Pectinidae	Bivalve	-17.0056	11.249	19.1356	Benthic	Invertebrate	soft parts
2019	2019-08-18	Similipecten greenlandicus	Bivalve	-18.3204	11.1854	18.7553	Benthic	Invertebrate	soft parts
2019	2019-08-18	Similipecten greenlandicus	Bivalve	-18.3333	11.2378	18.4996	Benthic	Invertebrate	soft parts
2019	2019-08-18	Similipecten greenlandicus	Bivalve	-18.4548	11.4496	18.508	Benthic	Invertebrate	soft parts
2018	2018-08-19	Eumesogrammus praecisus	Blenny	-17.941	15.2841	16.1222	Benthic	Fish	muscle
2019	2019-07-25	Eumesogrammus praecisus	Blenny	-19.2161	15.576	16.3517	Benthic	Fish	muscle
2019	2019-08-27	Eumesogrammus praecisus	Blenny	-18.4404	16.0044	16.067	Benthic	Fish	muscle
2018	2018-08-17	Eumesogrammus praecisus	Blenny	-18.0204	16.0504	15.0801	Benthic	Fish	muscle
2018	2018-08-17	Eumesogrammus praecisus	Blenny	-19.0309	16.1726	15.5333	Benthic	Fish	muscle
2019	2019-07-25	Eumesogrammus praecisus	Blenny	-19.0843	16.1731	15.2453	Benthic	Fish	muscle
2018	2018-08-16	Eumesogrammus praecisus	Blenny	-18.3858	16.1953	18.0155	Benthic	Fish	muscle
2018	2018-08-17	Eumesogrammus praecisus	Blenny	-19.0505	16.2796	17.312	Benthic	Fish	muscle
2018	2018-08-16	Eumesogrammus praecisus	Blenny	-18.0854	17.0035	17.858	Benthic	Fish	muscle
2019	2019-08-18	Leptoclinus maculatus	Blenny	-19.2544	12.7701	17.6895	Benthic	Fish	muscle
2019	2019-08-27	Leptoclinus maculatus	Blenny	-19.5228	13.7541	15.7182	Benthic	Fish	muscle
2019	2019-07-25	Leptoclinus maculatus	Blenny	-19.9868	14.0804	15.7853	Benthic	Fish	muscle
2019	2019-08-26	Leptoclinus maculatus	Blenny	-19.6172	14.1795	16.4415	Benthic	Fish	muscle
2018	2018-08-23	Lumpenus fabricii	Blenny	-19.3861	12.2246	15.9974	Benthic	Fish	muscle
2018	2018-08-23	Lumpenus fabricii	Blenny	-19.4737	12.4641	16.729	Benthic	Fish	muscle
2018	2018-08-23	Lumpenus fabricii	Blenny	-19.2382	13.2456	16.7365	Benthic	Fish	muscle
2018	2018-08-23	Lumpenus fabricii	Blenny	-18.0837	13.7213	15.7392	Benthic	Fish	muscle
2018	2018-08-23	Lumpenus fabricii	Blenny	-17.1886	13.989	15.0369	Benthic	Fish	muscle
2018	2018-08-23	Lumpenus fabricii	Blenny	-17.1797	14.0657	14.5267	Benthic	Fish	muscle
2018	2018-08-23	Lumpenus fabricii	Blenny	-17.5198	14.0718	15.3546	Benthic	Fish	muscle
2018	2018-08-23	Lumpenus fabricii	Blenny	-17.0111	14.0809	14.4688	Benthic	Fish	muscle
2018	2018-08-23	Lumpenus fabricii	Blenny	-17.5094	14.2331	16.0398	Benthic	Fish	muscle
2018	2018-08-23	Lumpenus fabricii	Blenny	-17.1225	14.398	14.9088	Benthic	Fish	muscle
2018	2018-08-23	Lumpenus fabricii	Blenny	-16.4492	14.4551	15.4318	Benthic	Fish	muscle
2018	2018-08-23	Lumpenus fabricii	Blenny	-17.8116	14.4603	15.5176	Benthic	Fish	muscle
2018	2018-08-23	Lumpenus fabricii	Blenny	-16.108	14.6744	13.6297	Benthic	Fish	muscle
2019	2019-08-26	Stichaeus punctatus	Blenny	-19.3399	14.6493	17.5732	Benthic	Fish	muscle
2019	2019-08-26	Stichaeus punctatus	Blenny	-19.8629	14.7509	18.0417	Benthic	Fish	muscle
2019	2019-08-26	Stichaeus punctatus	Blenny	-18.758	14.8743	16.2985	Benthic	Fish	muscle
2019	2019-08-26	Stichaeus punctatus	Blenny	-18.933	15.1882	16.2454	Benthic	Fish	muscle
2019	2019-08-26	Stichaeus punctatus	Blenny	-18.3942	15.2957	16.7819	Benthic	Fish	muscle
2018	2018-08-15	Stichaeus punctatus	Blenny	-18.8773	15.585	18.0173	Benthic	Fish	muscle
2018	2018-08-15	Stichaeus punctatus	Blenny	-19.2574	15.7102	17.5051	Benthic	Fish	muscle
2018	2018-08-15	Stichaeus punctatus	Blenny	-18.8793	15.7324	18.5313	Benthic	Fish	muscle
2018	2018-08-15	Stichaeus punctatus	Blenny	-19.3291	15.7718	18.5329	Benthic	Fish	muscle
2018	2018-08-15	Stichaeus punctatus	Blenny	-18.9083	15.7809	18.3224	Benthic	Fish	muscle
2018	2018-08-15	Stichaeus punctatus	Blenny	-19.5733	15.8424	17.3407	Benthic	Fish	muscle
2018	2018-08-15	Stichaeus punctatus	Blenny	-19.156	15.8586	17.5134	Benthic	Fish	muscle
2018	2018-08-15	Stichaeus punctatus	Blenny	-19.5994	16.0464	18.1941	Benthic	Fish	muscle
2018	2018-08-15	Stichaeus punctatus	Blenny	-18.843	16.1675	17.6129	Benthic	Fish	muscle
2018	2018-08-15	Stichaeus punctatus	Blenny	-19.816	16.2705	17.6559	Benthic	Fish	muscle
2018	2018-08-15	Stichaeus punctatus	Blenny	-18.7961	16.4068	17.7162	Benthic	Fish	muscle
2018	2018-08-15	Stichaeus punctatus	Blenny	-19.2455	16.4512	18.0445	Benthic	Fish	muscle
2018	2018-08-15	Stichaeus punctatus	Blenny	-19.1239	16.4603	16.3293	Benthic	Fish	muscle
2018	2018-08-15	Stichaeus punctatus	Blenny	-19.3691	16.5169	17.7732	Benthic	Fish	muscle
2018	2018-08-15	Stichaeus punctatus	Blenny	-19.0221	16.6108	16.6478	Benthic	Fish	muscle
2018	2018-08-17	Ophiopholis aculeata	Brittle stars	-21.21	7.73067	20.5423	Benthic	Invertebrate	disc, arms
2016	2016-09-07	Ophiopholis aculeata	Brittle stars	-18.3	8.3229	20.2029	Benthic	Invertebrate	disc, arms
2018	2018-08-17	Ophiopholis aculeata	Brittle stars	-18.06	8.63949	21.1738	Benthic	Invertebrate	disc, arms
2018	2018-08-17	Ophiopholis aculeata	Brittle stars	-18.55	8.9955	21.0951	Benthic	Invertebrate	disc, arms
2016	2016-09-07	Ophiopholis aculeata	Brittle stars	-21.03	9.18867	22.3034	Benthic	Invertebrate	disc, arms
2018	2018-08-17	Ophiopholis aculeata	Brittle stars	-18.99	9.25066	20.6367	Benthic	Invertebrate	disc, arms
2016	2016-09-07	Ophiopholis aculeata	Brittle stars	-18.02	9.27421	22.0257	Benthic	Invertebrate	disc, arms
2018	2018-08-17	Ophiopholis aculeata	Brittle stars	-18.15	9.43207	19.5994	Benthic	Invertebrate	disc, arms
2018	2018-08-17	Ophiopholis aculeata	Brittle stars	-18.81	9.60846	21.3753	Benthic	Invertebrate	disc, arms
2018	2018-08-17	Ophiopholis aculeata	Brittle stars	-19.28	9.61962	20.7847	Benthic	Invertebrate	disc, arms
2018	2018-08-17	Ophiopholis aculeata	Brittle stars	-18.35	10.1635	20.8008	Benthic	Invertebrate	disc, arms
2016	2016-09-07	Ophiopholis aculeata	Brittle stars	-18.89	10.4231	22.2754	Benthic	Invertebrate	disc, arms
2016	2016-09-07	Ophiopholis aculeata	Brittle stars	-21.36	10.4346	23.4039	Benthic	Invertebrate	disc, arms
2018	2018-08-17	Ophiopholis aculeata	Brittle stars	-21.06	10.4365	20.7613	Benthic	Invertebrate	disc, arms
2018	2018-08-17	Ophiopholis aculeata	Brittle stars	-18.41	10.9289	21.8755	Benthic	Invertebrate	disc, arms
2016	2016-09-07	Ophiopholis aculeata	Brittle stars	-20.94	14.1768	23.3019	Benthic	Invertebrate	disc, arms
2019	2019-09-08	Chaetognatha	Chaetognath	-20.6421	12.7508	17.1661	Pelagic	Invertebrate	whole body
2019	2019-09-08	Chaetognatha	Chaetognath	-20.8595	12.8122	15.1014	Pelagic	Invertebrate	whole body
2019	2019-08-24	Chaetognatha	Chaetognath	-20.6747	12.8775	17.5028	Pelagic	Invertebrate	whole body
2019	2019-08-24	Chaetognatha	Chaetognath	-20.5719	12.9556	17.6641	Pelagic	Invertebrate	whole body
2018	2018-08-21	Chaetognatha	Chaetognath	-19.4834	12.9638	17.334	Pelagic	Invertebrate	whole body
2018	2018-08-21	Chaetognatha	Chaetognath	-19.7697	13.0296	17.4953	Pelagic	Invertebrate	whole body
2018	2018-08-21	Chaetognatha	Chaetognath	-19.3402	13.1413	17.5028	Pelagic	Invertebrate	whole body
2019	2019-08-24	Chaetognatha	Chaetognath	-20.644	13.1951	16.7906	Pelagic	Invertebrate	whole body
2019	2019-09-08	Chaetognatha	Chaetognath	-20.4711	13.1981	16.1447	Pelagic	Invertebrate	whole body
2018	2018-08-21	Chaetognatha	Chaetognath	-19.4314	13.226	17.5066	Pelagic	Invertebrate	whole body
2018	2018-08-21	Chaetognatha	Chaetognath	-19.4587	13.2303	17.3989	Pelagic	Invertebrate	whole body
2018	2018-08-21	Chaetognatha	Chaetognath	-19.5298	13.2686	17.4579	Pelagic	Invertebrate	whole body
2018	2018-08-21	Chaetognatha	Chaetognath	-19.195	13.2903	17.126	Pelagic	Invertebrate	whole body
2018	2018-08-21	Chaetognatha	Chaetognath	-19.5239	13.4798	17.3675	Pelagic	Invertebrate	whole body
2019	2019-08-14	Chaetognatha	Chaetognath	-19.3236	13.6048	16.4747	Pelagic	Invertebrate	whole body
2018	2018-08-21	Chaetognatha	Chaetognath	-19.1635	13.7171	17.7763	Pelagic	Invertebrate	whole body
2019	2019-08-21	Chaetognatha	Chaetognath	-19.3869	13.8581	16.5371	Pelagic	Invertebrate	whole body
2019	2019-08-21	Chaetognatha	Chaetognath	-19.4363	13.8789	16.9546	Pelagic	Invertebrate	whole body
2019	2019-08-21	Chaetognatha	Chaetognath	-19.3641	13.9254	16.8261	Pelagic	Invertebrate	whole body
2019	2019-08-17	Chaetognatha	Chaetognath	-19.7357	13.9877	16.6787	Pelagic	Invertebrate	whole body
2018	2018-08-21	Chaetognatha	Chaetognath	-19.5199	14.0537	17.2803	Pelagic	Invertebrate	whole body
2019	2019-08-24	Calanus hyperboreus	Copepod	-20.7023	8.86491	15.8782	Pelagic	Invertebrate	whole body
2018	2018-08-21	Calanus hyperboreus	Copepod	-19.6621	9.01971	17.1709	Pelagic	Invertebrate	whole body
2018	2018-08-21	Calanus hyperboreus	Copepod	-20.0907	9.15659	17.3833	Pelagic	Invertebrate	whole body
2018	2018-08-21	Calanus hyperboreus	Copepod	-19.6908	9.23263	16.8277	Pelagic	Invertebrate	whole body
2019	2019-08-24	Calanus hyperboreus	Copepod	-20.5847	9.23797	15.8176	Pelagic	Invertebrate	whole body
2018	2018-08-21	Calanus hyperboreus	Copepod	-19.7016	9.24784	16.8057	Pelagic	Invertebrate	whole body
2018	2018-08-21	Calanus hyperboreus	Copepod	-19.595	9.29853	16.9635	Pelagic	Invertebrate	whole body
2019	2019-08-24	Calanus hyperboreus	Copepod	-20.9336	9.33296	15.4942	Pelagic	Invertebrate	whole body
2018	2018-08-21	Calanus hyperboreus	Copepod	-19.7708	9.34821	17.1787	Pelagic	Invertebrate	whole body
2018	2019-08-14	Calanus hyperboreus	Copepod	-19.7164	9.43946	16.7593	Pelagic	Invertebrate	whole body
2018	2018-08-18	Calanus hyperboreus	Copepod	-20.0017	9.47714	18.0046	Pelagic	Invertebrate	whole body
2019	2019-08-21	Calanus hyperboreus	Copepod	-19.9789	9.49228	16.0558	Pelagic	Invertebrate	whole body
2018	2018-08-21	Calanus hyperboreus	Copepod	-19.7155	9.5003	17.2294	Pelagic	Invertebrate	whole body
2018	2018-08-18	Calanus hyperboreus	Copepod	-19.6868	9.5899	18.1566	Pelagic	Invertebrate	whole body
2018	2018-08-18	Calanus hyperboreus	Copepod	-20.137	9.61266	18.4034	Pelagic	Invertebrate	whole body
2018	2018-08-18	Calanus hyperboreus	Copepod	-20.1044	9.61783	18.2494	Pelagic	Invertebrate	whole body
2018	2018-08-18	Calanus hyperboreus	Copepod	-20.4204	9.63024	18.0511	Pelagic	Invertebrate	whole body
2019	2019-08-14	Calanus hyperboreus	Copepod	-20.0449	9.88395	15.4648	Pelagic	Invertebrate	whole body
2019	2019-08-21	Calanus hyperboreus	Copepod	-19.7728	10.0412	15.9811	Pelagic	Invertebrate	whole body
2019	2019-08-14	Calanus hyperboreus	Copepod	-19.9424	10.1768	15.8703	Pelagic	Invertebrate	whole body
2019	2019-08-19	Metridia sp	Copepod	-20.9162	10.7163	16.0144	Pelagic	Invertebrate	whole body
2019	2019-08-21	Metridia sp	Copepod	-20.6243	10.9588	16.6437	Pelagic	Invertebrate	whole body
2018	2018-08-23	Argis dentata	Decapod	-15.4254	12.9119	11.8573	Benthic	Invertebrate	muscle; whole body
2016	2016-09-07	Argis dentata	Decapod	-17.1786	13.105	15.6699	Benthic	Invertebrate	muscle; whole body
2018	2018-08-23	Argis dentata	Decapod	-15.0409	13.2564	11.1852	Benthic	Invertebrate	muscle; whole body
2018	2018-08-23	Argis dentata	Decapod	-14.9564	13.5804	11.4189	Benthic	Invertebrate	muscle; whole body
2018	2018-08-23	Argis dentata	Decapod	-14.8059	13.6959	11.6337	Benthic	Invertebrate	muscle; whole body
2018	2018-08-23	Argis dentata	Decapod	-15.1727	13.9473	13.5315	Benthic	Invertebrate	muscle; whole body
2018	2018-08-23	Argis dentata	Decapod	-15.1353	13.9576	13.9854	Benthic	Invertebrate	muscle; whole body
2018	2018-08-23	Argis dentata	Decapod	-14.5552	14.1865	11.3511	Benthic	Invertebrate	muscle; whole body
2018	2018-08-23	Argis dentata	Decapod	-15.0793	14.1998	13.401	Benthic	Invertebrate	muscle; whole body
2018	2018-08-23	Argis dentata	Decapod	-14.211	14.2516	11.8169	Benthic	Invertebrate	muscle; whole body
2018	2018-08-23	Argis dentata	Decapod	-14.4932	14.3286	10.3112	Benthic	Invertebrate	muscle; whole body
2018	2018-08-23	Argis dentata	Decapod	-14.0842	14.4012	11.8181	Benthic	Invertebrate	muscle; whole body
2018	2018-08-23	Argis dentata	Decapod	-14.1629	14.4216	10.8263	Benthic	Invertebrate	muscle; whole body
2018	2018-08-23	Argis dentata	Decapod	-14.6958	14.5616	12.7703	Benthic	Invertebrate	muscle; whole body
2018	2018-08-23	Argis dentata	Decapod	-14.8236	14.6107	10.31	Benthic	Invertebrate	muscle; whole body
2018	2018-08-23	Argis dentata	Decapod	-14.2956	14.6373	11.4115	Benthic	Invertebrate	muscle; whole body
2016	2016-09-06	Argis dentata	Decapod	-17.2039	14.8089	14.7189	Benthic	Invertebrate	muscle; whole body
2018	2018-08-23	Argis dentata	Decapod	-14.1186	14.8723	10.9342	Benthic	Invertebrate	muscle; whole body
2018	2018-08-23	Argis dentata	Decapod	-14.448	14.9398	11.7736	Benthic	Invertebrate	muscle; whole body
2018	2018-08-23	Argis dentata	Decapod	-14.1137	14.9633	11.7954	Benthic	Invertebrate	muscle; whole body
2016	2016-09-07	Argis dentata	Decapod	-17.5088	15.4083	13.0574	Benthic	Invertebrate	muscle; whole body
2016	2016-09-07	Argis dentata	Decapod	-17.3542	15.5328	15.1171	Benthic	Invertebrate	muscle; whole body
2016	2016-09-07	Argis dentata	Decapod	-17.0893	16.1271	14.7795	Benthic	Invertebrate	muscle; whole body
2018	2018-08-17	Eualus fabricii	Decapod	-19.6861	12.8031	18.2298	Benthic	Invertebrate	muscle; whole body
2018	2018-08-17	Eualus fabricii	Decapod	-19.2282	12.8787	18.1147	Benthic	Invertebrate	muscle; whole body
2018	2018-08-17	Eualus fabricii	Decapod	-19.5595	12.9278	18.0471	Benthic	Invertebrate	muscle; whole body
2018	2018-08-17	Eualus fabricii	Decapod	-19.3238	13.0589	18.4972	Benthic	Invertebrate	muscle; whole body
2018	2018-08-17	Eualus fabricii	Decapod	-19.3073	13.1546	18.0508	Benthic	Invertebrate	muscle; whole body
2018	2018-08-17	Eualus fabricii	Decapod	-18.9582	13.1781	17.3693	Benthic	Invertebrate	muscle; whole body
2018	2018-08-17	Eualus fabricii	Decapod	-18.8662	13.2864	18.105	Benthic	Invertebrate	muscle; whole body
2018	2018-08-17	Eualus fabricii	Decapod	-19.1975	13.2905	18.244	Benthic	Invertebrate	muscle; whole body
2018	2018-08-17	Eualus fabricii	Decapod	-19.6614	13.407	16.9725	Benthic	Invertebrate	muscle; whole body
2018	2018-08-17	Eualus fabricii	Decapod	-19.2381	13.5542	17.0985	Benthic	Invertebrate	muscle; whole body
2018	2018-08-17	Eualus gaimardii	Decapod	-19.2938	11.0185	17.9033	Benthic	Invertebrate	muscle; whole body
2018	2018-08-15	Eualus gaimardii	Decapod	-17.0095	11.2113	17.1102	Benthic	Invertebrate	muscle; whole body
2018	2018-08-15	Eualus gaimardii	Decapod	-16.5261	11.4011	16.3114	Benthic	Invertebrate	muscle; whole body
2018	2018-08-15	Eualus gaimardii	Decapod	-17.9437	11.6206	17.9974	Benthic	Invertebrate	muscle; whole body
2018	2018-08-15	Eualus gaimardii	Decapod	-19.2971	11.7236	16.4964	Benthic	Invertebrate	muscle; whole body
2018	2018-08-15	Eualus gaimardii	Decapod	-17.1835	11.7624	16.7628	Benthic	Invertebrate	muscle; whole body
2018	2018-08-15	Eualus gaimardii	Decapod	-18.8581	11.8012	18.5374	Benthic	Invertebrate	muscle; whole body
2018	2018-08-15	Eualus gaimardii	Decapod	-18.8838	11.8451	16.7484	Benthic	Invertebrate	muscle; whole body
2018	2018-08-15	Eualus gaimardii	Decapod	-19.391	11.9686	18.3686	Benthic	Invertebrate	muscle; whole body
2018	2018-08-15	Eualus gaimardii	Decapod	-18.0485	12.0196	17.4211	Benthic	Invertebrate	muscle; whole body
2018	2018-08-15	Eualus gaimardii	Decapod	-18.3994	12.1931	17.4322	Benthic	Invertebrate	muscle; whole body
2018	2018-08-15	Eualus gaimardii	Decapod	-18.3065	12.286	16.9465	Benthic	Invertebrate	muscle; whole body
2018	2018-08-15	Eualus gaimardii	Decapod	-18.9876	12.3258	17.907	Benthic	Invertebrate	muscle; whole body
2018	2018-08-15	Eualus gaimardii	Decapod	-18.1777	12.4183	16.1243	Benthic	Invertebrate	muscle; whole body
2018	2018-08-17	Eualus gaimardii	Decapod	-15.6907	12.6089	15.7014	Benthic	Invertebrate	muscle; whole body
2018	2018-08-17	Eualus gaimardii	Decapod	-18.02	12.8496	17.3399	Benthic	Invertebrate	muscle; whole body
2016	2016-09-06	Eualus gaimardii	Decapod	-18.6332	13.0271	16.765	Benthic	Invertebrate	muscle; whole body
2016	2016-09-06	Eualus gaimardii	Decapod	-18.3896	13.1506	16.7149	Benthic	Invertebrate	muscle; whole body
2016	2016-09-06	Eualus gaimardii	Decapod	-17.8132	13.1708	17.0336	Benthic	Invertebrate	muscle; whole body
2018	2018-08-15	Eualus gaimardii	Decapod	-19.3257	13.2473	19.2243	Benthic	Invertebrate	muscle; whole body
2016	2016-09-06	Eualus gaimardii	Decapod	-18.5027	13.3632	16.3125	Benthic	Invertebrate	muscle; whole body
2016	2016-09-07	Eualus gaimardii	Decapod	-18.5518	13.4916	16.5091	Benthic	Invertebrate	muscle; whole body
2016	2016-09-06	Eualus gaimardii	Decapod	-17.8348	13.5242	16.5978	Benthic	Invertebrate	muscle; whole body
2016	2016-09-07	Eualus gaimardii	Decapod	-18.4203	13.8499	16.6979	Benthic	Invertebrate	muscle; whole body
2016	2016-09-06	Eualus gaimardii	Decapod	-18.3732	14.0132	17.0075	Benthic	Invertebrate	muscle; whole body
2016	2016-09-06	Eualus gaimardii	Decapod	-18.6147	14.2094	17.7561	Benthic	Invertebrate	muscle; whole body
2016	2016-09-06	Eualus gaimardii	Decapod	-19.3374	14.405	16.7243	Benthic	Invertebrate	muscle; whole body
2016	2016-09-06	Eualus gaimardii	Decapod	-19.1556	14.6701	16.9662	Benthic	Invertebrate	muscle; whole body
2018	2018-08-19	Lebbeus groenlandicus	Decapod	-17.4157	12.7896	18.2505	Benthic	Invertebrate	muscle; whole body
2018	2018-08-19	Lebbeus groenlandicus	Decapod	-17.5352	12.9561	17.8981	Benthic	Invertebrate	muscle; whole body
2018	2018-08-19	Lebbeus groenlandicus	Decapod	-17.0258	13.2284	18.3898	Benthic	Invertebrate	muscle; whole body
2018	2018-08-19	Lebbeus groenlandicus	Decapod	-16.8006	13.2365	17.8316	Benthic	Invertebrate	muscle; whole body
2018	2018-08-22	Lebbeus groenlandicus	Decapod	-17.6231	13.3679	16.7301	Benthic	Invertebrate	muscle; whole body
2018	2018-08-15	Lebbeus groenlandicus	Decapod	-17.7569	13.6882	17.7756	Benthic	Invertebrate	muscle; whole body
2018	2018-08-15	Lebbeus groenlandicus	Decapod	-17.9575	14.0699	18.0493	Benthic	Invertebrate	muscle; whole body
2018	2018-08-15	Lebbeus groenlandicus	Decapod	-17.8923	14.2251	18.0946	Benthic	Invertebrate	muscle; whole body
2016	2016-09-07	Lebbeus groenlandicus	Decapod	-17.0812	14.5722	16.4571	Benthic	Invertebrate	muscle; whole body
2018	2018-08-15	Lebbeus polaris	Decapod	-19.2632	10.3471	18.05	Benthic	Invertebrate	muscle; whole body
2019	2019-08-26	Lebbeus polaris	Decapod	-16.972	10.8734	16.663	Benthic	Invertebrate	muscle; whole body
2018	2018-08-22	Lebbeus polaris	Decapod	-17.5885	10.9182	17.0741	Benthic	Invertebrate	muscle; whole body
2019	2019-08-26	Lebbeus polaris	Decapod	-17.8201	11.2743	17.0435	Benthic	Invertebrate	muscle; whole body
2018	2018-08-22	Lebbeus polaris	Decapod	-18.4357	11.4892	18.3222	Benthic	Invertebrate	muscle; whole body
2018	2018-08-22	Lebbeus polaris	Decapod	-18.0743	11.6206	18.2863	Benthic	Invertebrate	muscle; whole body
2019	2019-08-26	Lebbeus polaris	Decapod	-18.3024	11.7193	17.0128	Benthic	Invertebrate	muscle; whole body
2018	2018-08-17	Lebbeus polaris	Decapod	-16.9358	11.8896	16.8979	Benthic	Invertebrate	muscle; whole body
2018	2018-08-15	Lebbeus polaris	Decapod	-17.6264	11.938	17.8343	Benthic	Invertebrate	muscle; whole body
2018	2018-08-17	Lebbeus polaris	Decapod	-19.0963	12.2413	17.6301	Benthic	Invertebrate	muscle; whole body
2016	2016-09-07	Lebbeus polaris	Decapod	-17.6448	12.3582	17.0793	Benthic	Invertebrate	muscle; whole body
2019	2019-08-13	Lebbeus polaris	Decapod	-17.4873	12.5103	18.0425	Benthic	Invertebrate	muscle; whole body
2018	2018-08-17	Lebbeus polaris	Decapod	-17.7801	12.5289	17.0867	Benthic	Invertebrate	muscle; whole body
2018	2018-08-17	Lebbeus polaris	Decapod	-17.6181	12.5775	16.7945	Benthic	Invertebrate	muscle; whole body
2019	2019-08-20	Lebbeus polaris	Decapod	-17.6553	12.5865	18.2937	Benthic	Invertebrate	muscle; whole body
2019	2019-08-13	Lebbeus polaris	Decapod	-16.833	12.6162	18.3645	Benthic	Invertebrate	muscle; whole body
2018	2018-08-17	Lebbeus polaris	Decapod	-19.1172	12.7064	18.8649	Benthic	Invertebrate	muscle; whole body
2019	2019-10-08	Lebbeus polaris	Decapod	-18.4257	12.7451	16.7355	Benthic	Invertebrate	muscle; whole body
2016	2016-09-06	Lebbeus polaris	Decapod	-17.1857	12.802	17.2334	Benthic	Invertebrate	muscle; whole body
2018	2018-08-17	Lebbeus polaris	Decapod	-19.697	12.8143	17.1538	Benthic	Invertebrate	muscle; whole body
2018	2018-08-15	Lebbeus polaris	Decapod	-18.782	12.8248	18.2485	Benthic	Invertebrate	muscle; whole body
2016	2016-09-07	Lebbeus polaris	Decapod	-18.0099	12.8444	16.8804	Benthic	Invertebrate	muscle; whole body
2018	2018-08-15	Lebbeus polaris	Decapod	-19.1557	12.9014	18.5153	Benthic	Invertebrate	muscle; whole body
2016	2016-09-06	Lebbeus polaris	Decapod	-18.2193	12.9208	17.6292	Benthic	Invertebrate	muscle; whole body
2018	2018-08-22	Lebbeus polaris	Decapod	-19.2585	12.9432	18.2822	Benthic	Invertebrate	muscle; whole body
2018	2018-08-15	Lebbeus polaris	Decapod	-19.5927	12.9575	18.8715	Benthic	Invertebrate	muscle; whole body
2018	2018-08-15	Lebbeus polaris	Decapod	-18.3816	12.984	18.541	Benthic	Invertebrate	muscle; whole body
2018	2018-08-15	Lebbeus polaris	Decapod	-18.8611	12.9881	17.9957	Benthic	Invertebrate	muscle; whole body
2018	2018-08-17	Lebbeus polaris	Decapod	-19.2358	13.0616	18.5907	Benthic	Invertebrate	muscle; whole body
2018	2018-08-17	Lebbeus polaris	Decapod	-20.1776	13.0739	17.1278	Benthic	Invertebrate	muscle; whole body
2018	2018-08-17	Lebbeus polaris	Decapod	-17.6359	13.0952	16.3312	Benthic	Invertebrate	muscle; whole body
2016	2016-09-06	Lebbeus polaris	Decapod	-17.7112	13.1141	17.113	Benthic	Invertebrate	muscle; whole body
2018	2018-08-17	Lebbeus polaris	Decapod	-20.7058	13.1342	16.9223	Benthic	Invertebrate	muscle; whole body
2018	2018-08-15	Lebbeus polaris	Decapod	-18.3095	13.1769	18.3096	Benthic	Invertebrate	muscle; whole body
2018	2018-08-15	Lebbeus polaris	Decapod	-19.386	13.1984	18.5448	Benthic	Invertebrate	muscle; whole body
2018	2018-08-15	Lebbeus polaris	Decapod	-19.4572	13.2341	18.4972	Benthic	Invertebrate	muscle; whole body
2018	2018-08-17	Lebbeus polaris	Decapod	-20.0817	13.2609	17.0591	Benthic	Invertebrate	muscle; whole body
2019	2019-10-08	Lebbeus polaris	Decapod	-17.5785	13.2747	16.3822	Benthic	Invertebrate	muscle; whole body
2018	2018-08-15	Lebbeus polaris	Decapod	-19.244	13.3416	17.2847	Benthic	Invertebrate	muscle; whole body
2016	2016-09-07	Lebbeus polaris	Decapod	-18.4939	13.3991	16.6547	Benthic	Invertebrate	muscle; whole body
2018	2018-08-15	Lebbeus polaris	Decapod	-19.1184	13.4029	16.5736	Benthic	Invertebrate	muscle; whole body
2018	2018-08-17	Lebbeus polaris	Decapod	-19.8575	13.5375	16.8826	Benthic	Invertebrate	muscle; whole body
2018	2018-08-15	Lebbeus polaris	Decapod	-18.9629	13.5862	18.8312	Benthic	Invertebrate	muscle; whole body
2016	2016-09-06	Lebbeus polaris	Decapod	-18.0633	13.8097	17.3387	Benthic	Invertebrate	muscle; whole body
2018	2018-08-17	Lebbeus polaris	Decapod	-19.6327	13.8751	17.4124	Benthic	Invertebrate	muscle; whole body
2018	2018-08-17	Lebbeus polaris	Decapod	-17.1855	13.9291	17.4192	Benthic	Invertebrate	muscle; whole body
2018	2018-08-17	Lebbeus polaris	Decapod	-19.0413	13.9425	16.8914	Benthic	Invertebrate	muscle; whole body
2018	2018-08-17	Lebbeus polaris	Decapod	-19.3192	14.1816	17.3834	Benthic	Invertebrate	muscle; whole body
2019	2019-10-08	Lebbeus polaris	Decapod	-16.9868	14.214	16.735	Benthic	Invertebrate	muscle; whole body
2016	2016-09-06	Lebbeus polaris	Decapod	-17.1961	14.3332	17.364	Benthic	Invertebrate	muscle; whole body
2016	2016-09-07	Lebbeus polaris	Decapod	-17.5701	14.7447	17.3141	Benthic	Invertebrate	muscle; whole body
2016	2016-09-06	Lebbeus polaris	Decapod	-17.5729	14.8838	17.4819	Benthic	Invertebrate	muscle; whole body
2019	2019-08-13	Lebbeus polaris	Decapod	-17.6564	15.0502	17.465	Benthic	Invertebrate	muscle; whole body
2019	2019-08-20	Lebbeus polaris	Decapod	-18.0549	15.1563	17.6584	Benthic	Invertebrate	muscle; whole body
2018	2018-08-15	Pagurus sp	Decapod	-19.2615	13.3525	18.8455	Benthic	Invertebrate	muscle; whole body
2018	2018-08-23	Pandalus montagui	Decapod	-17.4175	13.8829	16.4389	Benthic	Invertebrate	muscle; whole body
2016	2016-09-07	Sclerocrangon boreas	Decapod	-17.4552	13.7388	17.3116	Benthic	Invertebrate	muscle; whole body
2016	2016-09-06	Sclerocrangon boreas	Decapod	-16.4744	14.9709	16.3627	Benthic	Invertebrate	muscle; whole body
2016	2016-09-06	Sclerocrangon boreas	Decapod	-16.4734	15.6361	16.7797	Benthic	Invertebrate	muscle; whole body
2018	2018-08-15	Spirontocaris phippsi	Decapod	-19.1702	14.0247	18.2094	Benthic	Invertebrate	muscle; whole body
2016	2016-09-06	Spirontocaris spinus	Decapod	-17.0459	13.7076	15.0519	Benthic	Invertebrate	muscle; whole body
2016	2016-09-06	Spirontocaris spinus	Decapod	-17.4107	14.5231	16.2472	Benthic	Invertebrate	muscle; whole body
2016	2016-09-06	Spirontocaris spinus	Decapod	-17.9015	14.5265	17.3752	Benthic	Invertebrate	muscle; whole body
2016	2016-09-06	Spirontocaris spinus	Decapod	-17.3247	14.732	16.792	Benthic	Invertebrate	muscle; whole body
2016	2016-09-06	Spirontocaris spinus	Decapod	-17.3336	14.7431	15.6897	Benthic	Invertebrate	muscle; whole body
2016	2016-09-06	Spirontocaris spinus	Decapod	-17.5994	14.7927	16.9672	Benthic	Invertebrate	muscle; whole body
2016	2016-09-06	Spirontocaris spinus	Decapod	-17.615	14.7973	16.4446	Benthic	Invertebrate	muscle; whole body
2016	2016-09-06	Spirontocaris spinus	Decapod	-17.3728	14.8697	15.7464	Benthic	Invertebrate	muscle; whole body
2016	2016-09-06	Spirontocaris spinus	Decapod	-16.698	14.9102	16.5125	Benthic	Invertebrate	muscle; whole body
2016	2016-09-06	Spirontocaris spinus	Decapod	-17.7436	15.2392	16.7781	Benthic	Invertebrate	muscle; whole body
2019	May	Somateria mollissima	Common Eider	-16.3409	10.37	6.74775	Benthic	Bird	plasma
2019	May	Somateria mollissima	Common Eider	-16.2386	10.8133	9.53678	Benthic	Bird	plasma
2019	May	Somateria mollissima	Common Eider	-16.457	11.0067	7.87507	Benthic	Bird	plasma
2019	May	Somateria mollissima	Common Eider	-17.0316	12.0555	16.6086	Benthic	Bird	plasma
2019	May	Somateria mollissima	Common Eider	-15.0175	12.248	14.1231	Benthic	Bird	plasma
2019	May	Somateria mollissima	Common Eider	-17.2756	13.0409	15.5557	Benthic	Bird	plasma
2019	May	Somateria mollissima	Common Eider	-17.5255	13.329	16.3536	Benthic	Bird	plasma
2019	May	Somateria mollissima	Common Eider	-16.8388	13.993	15.6411	Benthic	Bird	plasma
2019	May	Somateria mollissima	Common Eider	-18.538	14.1219	17.5728	Benthic	Bird	plasma
2019	May	Somateria mollissima	Common Eider	-17.3356	14.132	17.2574	Benthic	Bird	plasma
2019	May	Somateria mollissima	Common Eider	-17.5787	14.2186	17.646	Benthic	Bird	plasma
2019	May	Somateria mollissima	Common Eider	-17.5246	14.2227	16.9444	Benthic	Bird	plasma
2019	May	Somateria mollissima	Common Eider	-17.7912	14.7771	17.0707	Benthic	Bird	plasma
2019	May	Somateria mollissima	Common Eider	-15.3648	15.1314	14.718	Benthic	Bird	plasma
2019	May	Somateria mollissima	Common Eider	-17.9919	15.3843	16.5915	Benthic	Bird	plasma
2018	2018-08-19	Pholis fasciata	Gunnel	-18.7596	13.0659	18.6464	Benthic	Fish	muscle
2018	2018-08-16	Pholis fasciata	Gunnel	-19.7999	13.7286	18.6321	Benthic	Fish	muscle
2018	2018-08-16	Pholis fasciata	Gunnel	-18.5921	13.9838	18.0604	Benthic	Fish	muscle
2018	2018-08-16	Pholis fasciata	Gunnel	-20.1646	13.9889	18.7398	Benthic	Fish	muscle
2018	2018-08-16	Pholis fasciata	Gunnel	-19.7931	14.0645	18.7413	Benthic	Fish	muscle
2018	2018-08-16	Pholis fasciata	Gunnel	-19.6753	14.0887	18.6699	Benthic	Fish	muscle
2018	2018-08-16	Pholis fasciata	Gunnel	-19.404	14.2058	19.1496	Benthic	Fish	muscle
2018	2018-08-15	Pholis fasciata	Gunnel	-18.6892	14.5175	18.4554	Benthic	Fish	muscle
2018	2018-08-15	Pholis fasciata	Gunnel	-19.6756	14.7052	18.987	Benthic	Fish	muscle
2018	2018-08-16	Pholis fasciata	Gunnel	-19.4804	14.8495	18.8429	Benthic	Fish	muscle
2018	2018-08-16	Pholis fasciata	Gunnel	-19.5914	14.8767	18.8618	Benthic	Fish	muscle
2018	2018-08-15	Pholis fasciata	Gunnel	-20.1126	15.8049	18.5072	Benthic	Fish	muscle
2018	2018-08-15	Pholis fasciata	Gunnel	-20.3618	15.9512	18.6195	Benthic	Fish	muscle
2018	2018-08-15	Pholis fasciata	Gunnel	-19.9945	16.1479	18.5355	Benthic	Fish	muscle
2019	2019-10-08	Hydrozoa	Hydrozoan	-20.3615	10.3939	19.9113	Pelagic	Invertebrate	whole body
2019	2019-09-08	Hydrozoa	Hydrozoan	-22.0435	10.6649	19.8164	Pelagic	Invertebrate	whole body
2019	2019-10-08	Hydrozoa	Hydrozoan	-20.3368	10.8046	20.6595	Pelagic	Invertebrate	whole body
2019	2019-09-08	Hydrozoa	Hydrozoan	-21.8982	11.0993	20.0291	Pelagic	Invertebrate	whole body
2019	2019-09-08	Hydrozoa	Hydrozoan	-21.1945	11.3892	21.4306	Pelagic	Invertebrate	whole body
2019	2019-08-26	Hydrozoa	Hydrozoan	-19.4532	11.4649	19.6175	Pelagic	Invertebrate	whole body
2019	2019-08-26	Hydrozoa	Hydrozoan	-20.1514	11.7675	19.9198	Pelagic	Invertebrate	whole body
2019	2019-08-22	Hydrozoa	Hydrozoan	-20.4503	11.8998	21.7777	Pelagic	Invertebrate	whole body
2019	2019-08-26	Hydrozoa	Hydrozoan	-20.0081	12.056	19.5224	Pelagic	Invertebrate	whole body
2019	2019-08-20	Hydrozoa	Hydrozoan	-20.6796	12.1234	21.7792	Pelagic	Invertebrate	whole body
2019	2019-08-22	Hydrozoa	Hydrozoan	-19.5035	12.1571	21.7395	Pelagic	Invertebrate	whole body
2016	2016-09-07	Arcturus baffini	Isopod	-16.8584	8.73455	19.3488	Benthic	Invertebrate	whole body
2016	2016-09-07	Arcturus baffini	Isopod	-18.1513	8.86444	19.7757	Benthic	Invertebrate	whole body
2016	2016-09-07	Arcturus baffini	Isopod	-17.0331	9.42057	20.0462	Benthic	Invertebrate	whole body
2016	2016-09-07	Arcturus baffini	Isopod	-18.9328	9.65845	20.3576	Benthic	Invertebrate	whole body
2016	2016-09-07	Arcturus baffini	Isopod	-18.2514	9.73968	20.8033	Benthic	Invertebrate	whole body
2016	2016-09-07	Arcturus baffini	Isopod	-17.1588	9.77202	19.6597	Benthic	Invertebrate	whole body
2016	2016-09-07	Arcturus baffini	Isopod	-17.8273	9.78301	20.135	Benthic	Invertebrate	whole body
2016	2016-09-07	Arcturus baffini	Isopod	-18.5194	10.13	20.1128	Benthic	Invertebrate	whole body
2016	2016-09-07	Arcturus baffini	Isopod	-17.6614	10.1468	20.0576	Benthic	Invertebrate	whole body
2016	2016-09-07	Arcturus baffini	Isopod	-18.7443	10.1494	20.2553	Benthic	Invertebrate	whole body
2016	2016-09-07	Arcturus baffini	Isopod	-19.1615	10.2048	19.6769	Benthic	Invertebrate	whole body
2016	2016-09-07	Arcturus baffini	Isopod	-17.6899	10.5124	19.8253	Benthic	Invertebrate	whole body
2016	2016-09-07	Arcturus baffini	Isopod	-18.4203	10.6909	19.4413	Benthic	Invertebrate	whole body
2016	2016-09-07	Arcturus baffini	Isopod	-18.5872	10.8159	20.7886	Benthic	Invertebrate	whole body
2019	July	Uria lomvia	Thick-Billed Murre	-20.4436	13.9302	16.6791	Pelagic	Bird	blood
2019	July	Uria lomvia	Thick-Billed Murre	-20.8392	13.9678	16.8781	Pelagic	Bird	blood
2019	July	Uria lomvia	Thick-Billed Murre	-20.8323	14.0263	17.1658	Pelagic	Bird	blood
2018	July	Uria lomvia	Thick-Billed Murre	-20.0996	14.3046	17.5035	Pelagic	Bird	blood
2018	July	Uria lomvia	Thick-Billed Murre	-19.6611	14.3138	17.392	Pelagic	Bird	blood
2018	July	Uria lomvia	Thick-Billed Murre	-20.2585	14.4748	17.6105	Pelagic	Bird	blood
2018	July	Uria lomvia	Thick-Billed Murre	-20.3217	14.4819	17.2728	Pelagic	Bird	blood
2019	July	Uria lomvia	Thick-Billed Murre	-20.5584	14.4979	17.2035	Pelagic	Bird	blood
2019	July	Uria lomvia	Thick-Billed Murre	-20.8824	14.5454	17.1681	Pelagic	Bird	blood
2018	July	Uria lomvia	Thick-Billed Murre	-19.9406	14.5737	17.1829	Pelagic	Bird	blood
2019	July	Uria lomvia	Thick-Billed Murre	-20.7597	14.6188	17.4734	Pelagic	Bird	blood
2018	July	Uria lomvia	Thick-Billed Murre	-20.0107	14.6511	17.2716	Pelagic	Bird	blood
2018	July	Uria lomvia	Thick-Billed Murre	-19.989	14.6572	17.4458	Pelagic	Bird	blood
2019	July	Uria lomvia	Thick-Billed Murre	-20.8048	14.6574	17.0166	Pelagic	Bird	blood
2018	July	Uria lomvia	Thick-Billed Murre	-19.9899	14.8305	17.3228	Pelagic	Bird	blood
2019	July	Uria lomvia	Thick-Billed Murre	-20.6055	14.8347	16.8195	Pelagic	Bird	blood
2019	July	Uria lomvia	Thick-Billed Murre	-20.6252	14.9163	17.2234	Pelagic	Bird	blood
2018	July	Uria lomvia	Thick-Billed Murre	-19.8557	14.9351	17.286	Pelagic	Bird	blood
2018	July	Uria lomvia	Thick-Billed Murre	-19.9653	14.9446	16.6745	Pelagic	Bird	blood
2018	July	Uria lomvia	Thick-Billed Murre	-20.0127	14.9579	17.3305	Pelagic	Bird	blood
2018	July	Uria lomvia	Thick-Billed Murre	-19.8043	14.9732	17.4774	Pelagic	Bird	blood
2019	July	Uria lomvia	Thick-Billed Murre	-20.4436	15.0339	17.078	Pelagic	Bird	blood
2018	July	Uria lomvia	Thick-Billed Murre	-20.0591	15.0537	17.5172	Pelagic	Bird	blood
2018	July	Uria lomvia	Thick-Billed Murre	-20.1341	15.0751	17.4773	Pelagic	Bird	blood
2018	July	Uria lomvia	Thick-Billed Murre	-19.905	15.1627	17.4229	Pelagic	Bird	blood
2018	July	Uria lomvia	Thick-Billed Murre	-19.9544	15.4484	17.5929	Pelagic	Bird	blood
2018	July	Uria lomvia	Thick-Billed Murre	-19.9534	15.4532	17.1243	Pelagic	Bird	blood
2018	July	Uria lomvia	Thick-Billed Murre	-20.0403	15.4654	17.5266	Pelagic	Bird	blood
2018	July	Uria lomvia	Thick-Billed Murre	-19.8468	15.5683	17.5302	Pelagic	Bird	blood
2018	July	Uria lomvia	Thick-Billed Murre	-20.0522	15.8201	17.5994	Pelagic	Bird	blood
2018	July	Uria lomvia	Thick-Billed Murre	-19.6157	15.8914	17.261	Pelagic	Bird	blood
2018	2018-08-21	Meganyctiphanes norvegica	Mysid	-19.7588	10.2733	19.3151	Pelagic	Invertebrate	whole body
2018	2018-08-21	Meganyctiphanes norvegica	Mysid	-19.8861	10.7133	19.2741	Pelagic	Invertebrate	whole body
2018	2018-08-21	Meganyctiphanes norvegica	Mysid	-19.9867	11.2554	19.1773	Pelagic	Invertebrate	whole body
2018	2018-08-21	Mysis oculata	Mysid	-19.6927	7.96678	17.2295	Pelagic	Invertebrate	whole body
2019	2019-08-27	Mysis oculata	Mysid	-21.04	8.56046	17.8136	Pelagic	Invertebrate	whole body
2018	2018-08-21	Mysis oculata	Mysid	-19.3986	8.86851	17.8431	Pelagic	Invertebrate	whole body
2019	2019-08-22	Mysis oculata	Mysid	-20.2734	9.11329	18.5455	Pelagic	Invertebrate	whole body
2018	2018-08-22	Mysis oculata	Mysid	-19.3986	9.12204	18.6237	Pelagic	Invertebrate	whole body
2019	2019-08-22	Mysis oculata	Mysid	-19.5677	9.17464	18.2774	Pelagic	Invertebrate	whole body
2018	2018-08-21	Mysis oculata	Mysid	-19.5584	9.18748	17.4549	Pelagic	Invertebrate	whole body
2018	2018-08-21	Mysis oculata	Mysid	-19.821	9.21852	17.6121	Pelagic	Invertebrate	whole body
2018	2018-08-21	Mysis oculata	Mysid	-19.6956	9.38507	17.7757	Pelagic	Invertebrate	whole body
2018	2018-08-21	Mysis oculata	Mysid	-19.8902	9.48645	17.8759	Pelagic	Invertebrate	whole body
2018	2018-08-21	Mysis oculata	Mysid	-19.9636	9.49852	17.4985	Pelagic	Invertebrate	whole body
2018	2018-08-21	Mysis oculata	Mysid	-19.9859	9.54852	18.4129	Pelagic	Invertebrate	whole body
2019	2019-06-08	Mysis oculata	Mysid	-19.5074	9.65753	18.3286	Pelagic	Invertebrate	whole body
2019	2019-08-27	Mysis oculata	Mysid	-21.0429	9.82402	17.8047	Pelagic	Invertebrate	whole body
2018	2018-08-21	Mysis oculata	Mysid	-19.7312	9.83404	17.0903	Pelagic	Invertebrate	whole body
2018	2018-08-21	Mysis oculata	Mysid	-20.3266	10.0792	17.9192	Pelagic	Invertebrate	whole body
2019	2019-08-19	Mysis oculata	Mysid	-20.6401	12.1234	16.1668	Pelagic	Invertebrate	whole body
2018	2018-08-21	Thysanoessa inermis	Mysid	-20.4747	9.35093	17.2532	Pelagic	Invertebrate	whole body
2018	2018-08-21	Thysanoessa inermis	Mysid	-19.9356	9.48438	17.6705	Pelagic	Invertebrate	whole body
2018	2018-08-21	Thysanoessa inermis	Mysid	-20.0126	9.62714	17.5343	Pelagic	Invertebrate	whole body
2018	2018-08-21	Thysanoessa inermis	Mysid	-19.367	10.0527	17.4033	Pelagic	Invertebrate	whole body
2018	2018-08-21	Thysanoessa inermis	Mysid	-20.3365	10.4806	17.6217	Pelagic	Invertebrate	whole body
2018	2018-08-21	Thysanoessa inermis	Mysid	-20.1104	10.7144	17.5808	Pelagic	Invertebrate	whole body
2018	2018-08-21	Thysanoessa inermis	Mysid	-20.1499	10.763	17.1693	Pelagic	Invertebrate	whole body
2018	2018-08-21	Thysanoessa inermis	Mysid	-19.8456	11.4008	17.1201	Pelagic	Invertebrate	whole body
2018	2018-08-21	Thysanoessa inermis	Mysid	-19.5831	12.1851	17.2264	Pelagic	Invertebrate	whole body
2018	2018-08-21	Thysanoessa inermis	Mysid	-19.8733	12.6365	17.3147	Pelagic	Invertebrate	whole body
2018	2018-08-21	Thysanoessa raschii	Mysid	-20.0144	8.63353	17.9858	Pelagic	Invertebrate	whole body
2018	2018-08-22	Thysanoessa raschii	Mysid	-21.7927	8.83404	19.6517	Pelagic	Invertebrate	whole body
2018	2018-08-22	Thysanoessa raschii	Mysid	-20.2449	8.91886	19.7647	Pelagic	Invertebrate	whole body
2018	2018-08-22	Thysanoessa raschii	Mysid	-20.6168	8.99857	19.7941	Pelagic	Invertebrate	whole body
2018	2018-08-22	Thysanoessa raschii	Mysid	-20.0985	9.00777	19.0112	Pelagic	Invertebrate	whole body
2018	2018-08-22	Thysanoessa raschii	Mysid	-21.3852	9.02003	19.0939	Pelagic	Invertebrate	whole body
2018	2018-08-22	Thysanoessa raschii	Mysid	-20.5278	9.08475	19.0808	Pelagic	Invertebrate	whole body
2018	2018-08-22	Thysanoessa raschii	Mysid	-20.7661	9.10076	18.8569	Pelagic	Invertebrate	whole body
2018	2018-08-21	Thysanoessa raschii	Mysid	-20.121	9.38794	17.5362	Pelagic	Invertebrate	whole body
2018	2018-08-21	Thysanoessa raschii	Mysid	-19.6759	9.42196	18.121	Pelagic	Invertebrate	whole body
2018	2018-08-22	Thysanoessa raschii	Mysid	-19.5466	9.46627	18.2614	Pelagic	Invertebrate	whole body
2018	2018-08-21	Thysanoessa raschii	Mysid	-20.3657	9.4704	18.2747	Pelagic	Invertebrate	whole body
2019	2019-08-24	Thysanoessa raschii	Mysid	-20.8496	9.58529	18.9284	Pelagic	Invertebrate	whole body
2018	2018-08-22	Thysanoessa raschii	Mysid	-20.1638	9.59638	19.8541	Pelagic	Invertebrate	whole body
2018	2018-08-21	Thysanoessa raschii	Mysid	-19.7361	9.61365	18.3633	Pelagic	Invertebrate	whole body
2019	2019-11-08	Thysanoessa raschii	Mysid	-21.5571	9.67107	17.8666	Pelagic	Invertebrate	whole body
2019	2019-06-08	Thysanoessa raschii	Mysid	-20.7824	9.7268	18.0072	Pelagic	Invertebrate	whole body
2018	2018-08-21	Thysanoessa raschii	Mysid	-19.369	9.75279	18.7382	Pelagic	Invertebrate	whole body
2018	2018-08-21	Thysanoessa raschii	Mysid	-19.9216	9.78371	18.5128	Pelagic	Invertebrate	whole body
2018	2018-08-22	Thysanoessa raschii	Mysid	-21.1657	9.80382	19.262	Pelagic	Invertebrate	whole body
2018	2018-08-21	Thysanoessa raschii	Mysid	-19.1016	9.84554	18.0356	Pelagic	Invertebrate	whole body
2018	2018-08-21	Thysanoessa raschii	Mysid	-20.3677	9.90291	18.3494	Pelagic	Invertebrate	whole body
2019	2019-08-19	Thysanoessa raschii	Mysid	-19.9641	9.90293	18.6793	Pelagic	Invertebrate	whole body
2019	2019-11-08	Thysanoessa raschii	Mysid	-20.8654	10.0372	19.9778	Pelagic	Invertebrate	whole body
2019	2019-08-19	Thysanoessa raschii	Mysid	-19.5361	10.1088	18.3975	Pelagic	Invertebrate	whole body
2019	2019-08-19	Thysanoessa raschii	Mysid	-19.6942	10.1563	18.3653	Pelagic	Invertebrate	whole body
2019	2019-08-27	Thysanoessa raschii	Mysid	-20.609	10.6061	17.2747	Pelagic	Invertebrate	whole body
2019	2019-08-14	Thysanoessa raschii	Mysid	-19.1495	10.6317	16.166	Pelagic	Invertebrate	whole body
2019	2019-08-14	Thysanoessa raschii	Mysid	-18.759	10.7928	16.3289	Pelagic	Invertebrate	whole body
2019		Monodon monoceros	Narwhal	-18.4615	14.5851	16.9437	Pelagic	Mammal	muscle
2018		Monodon monoceros	Narwhal	-18.2149	14.8342	19.3908	Pelagic	Mammal	muscle
2019		Monodon monoceros	Narwhal	-18.3839	15.024	17.2045	Pelagic	Mammal	muscle
2018		Monodon monoceros	Narwhal	-18.1104	15.1516	17.4616	Pelagic	Mammal	muscle
2019		Monodon monoceros	Narwhal	-18.3221	15.231	17.3193	Pelagic	Mammal	muscle
2018		Monodon monoceros	Narwhal	-17.766	15.2357	18.077	Pelagic	Mammal	muscle
2019		Monodon monoceros	Narwhal	-18.359	15.2987	17.4429	Pelagic	Mammal	muscle
2019		Monodon monoceros	Narwhal	-18.2445	15.3965	17.1477	Pelagic	Mammal	muscle
2019		Monodon monoceros	Narwhal	-18.0452	15.4946	17.7249	Pelagic	Mammal	muscle
2019		Monodon monoceros	Narwhal	-17.4199	19.422	16.6144	Pelagic	Mammal	muscle
2018	2018-08-17	Dendronotus sp	Nudibranch	-21.2962	12.6447	19.9091	Benthic	Invertebrate	whole body
2018	2018-08-17	Dendronotus sp	Nudibranch	-21.0331	12.8399	19.641	Benthic	Invertebrate	whole body
2018	2018-08-17	Dendronotus sp	Nudibranch	-20.7641	12.8572	20.1779	Benthic	Invertebrate	whole body
2018	2018-08-17	Dendronotus sp	Nudibranch	-21.0618	12.8991	19.1768	Benthic	Invertebrate	whole body
2018	2018-08-17	Dendronotus sp	Nudibranch	-21.0143	13.0259	18.2825	Benthic	Invertebrate	whole body
2018	2018-08-17	Dendronotus sp	Nudibranch	-20.7414	13.2527	19.4871	Benthic	Invertebrate	whole body
2018	2018-08-17	Dendronotus sp	Nudibranch	-20.8887	13.3365	19.8333	Benthic	Invertebrate	whole body
2018	2018-08-17	Dendronotus sp	Nudibranch	-21.0058	13.3614	20.2984	Benthic	Invertebrate	whole body
2018	2018-08-17	Dendronotus sp	Nudibranch	-20.5742	13.8281	19.3522	Benthic	Invertebrate	whole body
2018	2018-08-17	Dendronotus sp	Nudibranch	-21.0974	13.8648	19.9523	Benthic	Invertebrate	whole body
2016	2016-09-06	Themisto abyssorum	Pelagic Amphipod	-19.22	12.3705	19.7177	Pelagic	Invertebrate	whole body
2016	2016-09-06	Themisto abyssorum	Pelagic Amphipod	-20.1284	12.391	18.4338	Pelagic	Invertebrate	whole body
2016	2016-09-06	Themisto abyssorum	Pelagic Amphipod	-19.0193	12.7521	19.4584	Pelagic	Invertebrate	whole body
2016	2016-09-06	Themisto abyssorum	Pelagic Amphipod	-20.0697	13.0518	19.3793	Pelagic	Invertebrate	whole body
2016	2016-09-06	Themisto abyssorum	Pelagic Amphipod	-19.4395	13.1119	18.943	Pelagic	Invertebrate	whole body
2016	2016-09-06	Themisto abyssorum	Pelagic Amphipod	-20.0595	13.8317	18.9399	Pelagic	Invertebrate	whole body
2018	2018-08-19	Themisto libellula	Pelagic Amphipod	-21.3732	8.98188	20.0817	Pelagic	Invertebrate	whole body
2018	2018-08-19	Themisto libellula	Pelagic Amphipod	-20.2413	9.4436	19.4404	Pelagic	Invertebrate	whole body
2019	2019-08-23	Themisto libellula	Pelagic Amphipod	-18.2126	9.46539	19.4347	Pelagic	Invertebrate	whole body
2019	2019-11-08	Themisto libellula	Pelagic Amphipod	-20.5873	9.47423	19.5499	Pelagic	Invertebrate	whole body
2018	2018-08-19	Themisto libellula	Pelagic Amphipod	-20.3331	9.55594	19.7415	Pelagic	Invertebrate	whole body
2018	2018-08-19	Themisto libellula	Pelagic Amphipod	-20.7535	9.61571	19.5991	Pelagic	Invertebrate	whole body
2018	2018-08-21	Themisto libellula	Pelagic Amphipod	-17.8465	9.63954	18.7869	Pelagic	Invertebrate	whole body
2018	2018-08-21	Themisto libellula	Pelagic Amphipod	-18.7971	9.75073	19.0265	Pelagic	Invertebrate	whole body
2018	2018-08-19	Themisto libellula	Pelagic Amphipod	-20.8739	9.76	19.8424	Pelagic	Invertebrate	whole body
2018	2018-08-21	Themisto libellula	Pelagic Amphipod	-18.5048	9.76695	18.8443	Pelagic	Invertebrate	whole body
2019	2019-09-08	Themisto libellula	Pelagic Amphipod	-20.0273	9.77825	18.9746	Pelagic	Invertebrate	whole body
2018	2018-08-19	Themisto libellula	Pelagic Amphipod	-20.5256	9.90532	19.2581	Pelagic	Invertebrate	whole body
2019	2019-08-23	Themisto libellula	Pelagic Amphipod	-18.7738	9.91114	19.514	Pelagic	Invertebrate	whole body
2018	2018-08-19	Themisto libellula	Pelagic Amphipod	-19.8762	9.962	19.3289	Pelagic	Invertebrate	whole body
2018	2018-08-21	Themisto libellula	Pelagic Amphipod	-18.3705	9.98595	19.0039	Pelagic	Invertebrate	whole body
2019	2019-08-20	Themisto libellula	Pelagic Amphipod	-20.4729	10.108	19.2522	Pelagic	Invertebrate	whole body
2019	2019-09-08	Themisto libellula	Pelagic Amphipod	-20.3584	10.2018	19.3734	Pelagic	Invertebrate	whole body
2018	2018-08-21	Themisto libellula	Pelagic Amphipod	-18.2422	10.2303	18.188	Pelagic	Invertebrate	whole body
2018	2018-08-19	Themisto libellula	Pelagic Amphipod	-19.2624	10.3083	19.314	Pelagic	Invertebrate	whole body
2018	2018-08-19	Themisto libellula	Pelagic Amphipod	-19.5841	10.366	19.5272	Pelagic	Invertebrate	whole body
2018	2018-08-22	Themisto libellula	Pelagic Amphipod	-19.4913	10.4394	20.1163	Pelagic	Invertebrate	whole body
2019	2019-08-13	Themisto libellula	Pelagic Amphipod	-20.7185	10.4666	19.1552	Pelagic	Invertebrate	whole body
2019	2019-08-24	Themisto libellula	Pelagic Amphipod	-20.226	10.5224	18.8412	Pelagic	Invertebrate	whole body
2018	2018-08-22	Themisto libellula	Pelagic Amphipod	-19.9096	10.604	20.1533	Pelagic	Invertebrate	whole body
2018	2018-08-22	Themisto libellula	Pelagic Amphipod	-20.2305	10.7185	19.5602	Pelagic	Invertebrate	whole body
2018	2018-08-22	Themisto libellula	Pelagic Amphipod	-20.0916	10.9473	19.8725	Pelagic	Invertebrate	whole body
2019	2019-08-13	Themisto libellula	Pelagic Amphipod	-20.6366	11.1269	19.1014	Pelagic	Invertebrate	whole body
2018	2018-08-22	Themisto libellula	Pelagic Amphipod	-20.6319	11.1408	19.9995	Pelagic	Invertebrate	whole body
2019	2019-08-19	Themisto libellula	Pelagic Amphipod	-19.7601	11.2451	19.1274	Pelagic	Invertebrate	whole body
2019	2019-08-20	Themisto libellula	Pelagic Amphipod	-19.4878	11.4393	19.4347	Pelagic	Invertebrate	whole body
2019	2019-08-13	Themisto libellula	Pelagic Amphipod	-20.6209	11.4983	19.3339	Pelagic	Invertebrate	whole body
2018	2018-08-22	Themisto libellula	Pelagic Amphipod	-19.6475	11.5789	19.5134	Pelagic	Invertebrate	whole body
2018	2018-08-22	Themisto libellula	Pelagic Amphipod	-20.3982	11.6218	19.8096	Pelagic	Invertebrate	whole body
2018	2018-08-22	Themisto libellula	Pelagic Amphipod	-20.2676	11.6749	20.2234	Pelagic	Invertebrate	whole body
2018	2018-08-22	Themisto libellula	Pelagic Amphipod	-19.9749	11.68	20.3769	Pelagic	Invertebrate	whole body
2018	2018-08-22	Themisto libellula	Pelagic Amphipod	-20.3201	11.6882	19.7054	Pelagic	Invertebrate	whole body
2018	2018-08-22	Themisto libellula	Pelagic Amphipod	-20.683	11.8098	19.8673	Pelagic	Invertebrate	whole body
2018	2018-08-19	Themisto libellula	Pelagic Amphipod	-20.234	12.1542	19.7923	Pelagic	Invertebrate	whole body
2018	2018-08-23	Gymnocanthus tricuspis	Sculpin	-16.6345	12.4063	14.3722	Benthic	Fish	muscle
2018	2018-08-23	Gymnocanthus tricuspis	Sculpin	-16.4839	13.5929	14.0433	Benthic	Fish	muscle
2018	2018-08-23	Gymnocanthus tricuspis	Sculpin	-16.7164	13.6597	14.4893	Benthic	Fish	muscle
2018	2018-08-23	Gymnocanthus tricuspis	Sculpin	-16.5117	13.7096	14.3847	Benthic	Fish	muscle
2018	2018-08-23	Gymnocanthus tricuspis	Sculpin	-16.3319	13.8678	13.0227	Benthic	Fish	muscle
2018	2018-08-23	Gymnocanthus tricuspis	Sculpin	-15.8218	13.8686	14.0473	Benthic	Fish	muscle
2018	2018-08-23	Gymnocanthus tricuspis	Sculpin	-16.1593	14.0526	13.5095	Benthic	Fish	muscle
2018	2018-08-23	Gymnocanthus tricuspis	Sculpin	-16.5228	14.0701	13.7376	Benthic	Fish	muscle
2018	2018-08-23	Gymnocanthus tricuspis	Sculpin	-16.4383	14.089	13.9104	Benthic	Fish	muscle
2018	2018-08-23	Gymnocanthus tricuspis	Sculpin	-16.4571	14.1566	13.9688	Benthic	Fish	muscle
2018	2018-08-23	Gymnocanthus tricuspis	Sculpin	-16.5724	14.1799	13.7582	Benthic	Fish	muscle
2018	2018-08-23	Gymnocanthus tricuspis	Sculpin	-16.2293	14.2126	14.0526	Benthic	Fish	muscle
2018	2018-08-23	Gymnocanthus tricuspis	Sculpin	-16.6257	14.2293	13.8918	Benthic	Fish	muscle
2018	2018-08-23	Gymnocanthus tricuspis	Sculpin	-16.3595	14.3849	13.6324	Benthic	Fish	muscle
2018	2018-08-23	Gymnocanthus tricuspis	Sculpin	-16.4575	14.3977	14.6647	Benthic	Fish	muscle
2018	2018-08-23	Gymnocanthus tricuspis	Sculpin	-15.6593	14.3977	13.5721	Benthic	Fish	muscle
2018	2018-08-23	Gymnocanthus tricuspis	Sculpin	-15.9696	15.1261	13.3211	Benthic	Fish	muscle
2019	2019-07-22	Icelus spatula	Sculpin	-18.6249	15.0836	17.0572	Benthic	Fish	muscle
2018	2018-08-23	Myoxocephalus scorpioides	Sculpin	-17.4159	14.3213	14.9421	Benthic	Fish	muscle
2018	2018-08-17	Myoxocephalus scorpioides	Sculpin	-19.4055	15.1821	18.8703	Benthic	Fish	muscle
2018	2018-08-23	Myoxocephalus scorpioides	Sculpin	-18.4059	15.2287	16.1232	Benthic	Fish	muscle
2018	2018-08-16	Myoxocephalus scorpioides	Sculpin	-19.8341	15.4709	19.3495	Benthic	Fish	muscle
2018	2018-08-19	Myoxocephalus scorpioides	Sculpin	-17.9544	15.9	18.6197	Benthic	Fish	muscle
2018	2018-08-15	Myoxocephalus scorpioides	Sculpin	-19.9343	16.1812	19.4642	Benthic	Fish	muscle
2018	2018-08-15	Myoxocephalus scorpioides	Sculpin	-19.5285	17.4464	19.4385	Benthic	Fish	muscle
2019	2019-08-26	Myoxocephalus scorpius	Sculpin	-19.0727	13.1958	16.1533	Benthic	Fish	muscle
2018	2018-08-16	Myoxocephalus scorpius	Sculpin	-19.8251	14.2038	19.245	Benthic	Fish	muscle
2018	2018-08-16	Myoxocephalus scorpius	Sculpin	-17.7295	14.8495	17.3978	Benthic	Fish	muscle
2018	2018-08-16	Myoxocephalus scorpius	Sculpin	-18.2969	15.5587	19.2088	Benthic	Fish	muscle
2018	2018-08-16	Myoxocephalus scorpius	Sculpin	-19.5511	15.9461	18.5501	Benthic	Fish	muscle
2018	2018-08-23	Myoxocephalus scorpius	Sculpin	-19.0735	16.1248	18.2292	Benthic	Fish	muscle
2018	2018-08-13	Myoxocephalus scorpius	Sculpin	-19.7849	16.5721	18.6097	Benthic	Fish	muscle
2018	2018-08-15	Myoxocephalus scorpius	Sculpin	-19.5384	17.1015	18.59	Benthic	Fish	muscle
2018	2018-08-15	Myoxocephalus scorpius	Sculpin	-20.1247	17.7763	18.8683	Benthic	Fish	muscle
2019	2019-07-26	Myoxocephalus sp.	Sculpin	-20.2708	13.1028	16.0518	Benthic	Fish	muscle
2019	August	Myoxocephalus sp.	Sculpin	-19.3871	15.0786	18.732	Benthic	Fish	muscle
2019	2019-08-10	Triglops murrayi	Sculpin	-20.8273	13.5153	19.3291	Benthic	Fish	muscle
2019	2019-08-10	Triglops murrayi	Sculpin	-20.9689	13.5163	18.9123	Benthic	Fish	muscle
2019	2019-08-10	Triglops murrayi	Sculpin	-20.7123	13.5331	18.5642	Benthic	Fish	muscle
2018	2018-08-16	Triglops murrayi	Sculpin	-19.334	13.5994	18.6259	Benthic	Fish	muscle
2018	2018-08-16	Triglops murrayi	Sculpin	-19.9311	13.7	18.3326	Benthic	Fish	muscle
2018	2018-08-16	Triglops murrayi	Sculpin	-19.5499	13.8335	18.4565	Benthic	Fish	muscle
2018	2018-08-16	Triglops murrayi	Sculpin	-18.9906	13.9071	18.8608	Benthic	Fish	muscle
2018	2018-08-17	Triglops murrayi	Sculpin	-19.1329	13.9571	16.9517	Benthic	Fish	muscle
2018	2018-08-16	Triglops murrayi	Sculpin	-19.3895	14.1352	18.0979	Benthic	Fish	muscle
2018	2018-08-16	Triglops murrayi	Sculpin	-19.2194	14.2513	17.912	Benthic	Fish	muscle
2019	2019-07-25	Triglops murrayi	Sculpin	-20.3925	14.3229	17.5101	Benthic	Fish	muscle
2018	2018-08-16	Triglops murrayi	Sculpin	-19.017	14.3591	18.1365	Benthic	Fish	muscle
2018	2018-08-16	Triglops murrayi	Sculpin	-19.3446	14.461	18.6626	Benthic	Fish	muscle
2018	2018-08-16	Triglops murrayi	Sculpin	-19.4298	14.4651	18.7234	Benthic	Fish	muscle
2018	2018-08-16	Triglops murrayi	Sculpin	-19.3007	14.5609	19.2858	Benthic	Fish	muscle
2018	2018-08-16	Triglops murrayi	Sculpin	-18.5819	14.6077	17.9192	Benthic	Fish	muscle
2018	2018-08-16	Triglops murrayi	Sculpin	-19.4628	14.7788	18.0462	Benthic	Fish	muscle
2018	2018-08-16	Triglops murrayi	Sculpin	-19.5319	14.9554	17.8802	Benthic	Fish	muscle
2018	2018-08-17	Triglops murrayi	Sculpin	-17.3003	14.965	15.4433	Benthic	Fish	muscle
2018	2018-08-16	Triglops murrayi	Sculpin	-18.8527	15.2447	17.6082	Benthic	Fish	muscle
2019	2019-07-27	Triglops pingelii	Sculpin	-20.033	14.7954	17.6122	Benthic	Fish	muscle
2019	2019-07-27	Triglops pingelii	Sculpin	-19.9593	15.2138	17.8477	Benthic	Fish	muscle
2019	2019-07-25	Triglops pingelii	Sculpin	-20.3397	15.2474	18.106	Benthic	Fish	muscle
2019	2019-07-25	Triglops pingelii	Sculpin	-20.0684	15.3293	17.9651	Benthic	Fish	muscle
2019	2019-07-29	Triglops pingelii	Sculpin	-19.9091	15.7655	18.1106	Benthic	Fish	muscle
2019	2019-08-01	Triglops sp.	Sculpin	-20.2326	14.9878	18.3354	Benthic	Fish	muscle
2019	2019-08-01	Triglops sp.	Sculpin	-19.9701	15.3974	18.0839	Benthic	Fish	muscle
2019	2019-07-25	Triglops sp.	Sculpin	-20.3476	15.5968	18.1843	Benthic	Fish	muscle
2016	2025-09-16	Cucumaria frondosa	Sea cucumber	-20.6991	8.58374	18.9266	Benthic	Invertebrate	muscle; whole body
2016	2018-08-19	Cucumaria frondosa	Sea cucumber	-19.4132	9.14093	19.008	Benthic	Invertebrate	muscle; whole body
2016	2016-09-06	Molpadia sp	Sea cucumber	-16.3341	10.869	17.9363	Benthic	Invertebrate	muscle; whole body
2016	2016-09-07	Molpadia sp	Sea cucumber	-16.3842	11.1742	16.8169	Benthic	Invertebrate	muscle; whole body
2016	2016-09-06	Molpadia sp	Sea cucumber	-16.3999	11.2693	18.2712	Benthic	Invertebrate	muscle; whole body
2016	2025-09-16	Molpadia sp	Sea cucumber	-17.253	11.3223	17.0177	Benthic	Invertebrate	muscle; whole body
2016	2025-09-16	Molpadia sp	Sea cucumber	-15.6587	11.4886	18.0505	Benthic	Invertebrate	muscle; whole body
2016	2016-09-06	Molpadia sp	Sea cucumber	-16.7415	11.6737	17.8519	Benthic	Invertebrate	muscle; whole body
2016	2025-09-16	Molpadia sp	Sea cucumber	-15.6381	11.8681	17.3141	Benthic	Invertebrate	muscle; whole body
2016	2016-09-06	Molpadia sp	Sea cucumber	-16.8446	11.9048	17.8393	Benthic	Invertebrate	muscle; whole body
2016	2025-09-16	Molpadia sp	Sea cucumber	-16.933	11.9361	17.9954	Benthic	Invertebrate	muscle; whole body
2016	2016-09-07	Molpadia sp	Sea cucumber	-16.8422	11.9822	16.8531	Benthic	Invertebrate	muscle; whole body
2016	2016-09-07	Molpadia sp	Sea cucumber	-17.5524	12.023	15.9557	Benthic	Invertebrate	muscle; whole body
2016	2016-09-06	Molpadia sp	Sea cucumber	-16.4048	12.3437	19.0731	Benthic	Invertebrate	muscle; whole body
2016	2016-09-06	Molpadia sp	Sea cucumber	-15.9719	12.4086	18.3773	Benthic	Invertebrate	muscle; whole body
2018	2018-08-19	Psolus fabricii	Sea cucumber	-14.4367	9.88059	20.157	Benthic	Invertebrate	muscle; whole body
2016	2016-09-07	Boreonymphon abyssorum	Sea spider	-21	10.6507	17.4082	Benthic	Invertebrate	whole body
2016	2016-09-07	Boreonymphon abyssorum	Sea spider	-21.05	13.5252	18.784	Benthic	Invertebrate	whole body
2016	2016-09-06	Nymphonidae	Sea spider	-20.78	10.1639	18.0044	Benthic	Invertebrate	whole body
2016	2016-09-06	Nymphonidae	Sea spider	-21.1	10.3897	17.9605	Benthic	Invertebrate	whole body
2016	2016-09-06	Nymphonidae	Sea spider	-21.3	10.5304	17.3889	Benthic	Invertebrate	whole body
2016	2016-09-06	Nymphonidae	Sea spider	-21.24	10.5648	18.1878	Benthic	Invertebrate	whole body
2016	2016-09-06	Nymphonidae	Sea spider	-22.81	10.8868	17.3095	Benthic	Invertebrate	whole body
2016	2016-09-06	Nymphonidae	Sea spider	-19.79	11.2897	17.2186	Benthic	Invertebrate	whole body
2016	2016-09-06	Nymphonidae	Sea spider	-20.32	11.2978	17.4965	Benthic	Invertebrate	whole body
2016	2016-09-06	Nymphonidae	Sea spider	-20.66	11.3748	17.4255	Benthic	Invertebrate	whole body
2016	2016-09-06	Nymphonidae	Sea spider	-20.12	11.475	18.5499	Benthic	Invertebrate	whole body
2016	2016-09-07	Crossaster papposus	Sea star	-22.55	14.9186	20.1997	Benthic	Invertebrate	whole body
2016	2016-09-06	Diplopteraster multipes	Sea star	-21.02	17.3608	21.3871	Benthic	Invertebrate	whole body
2016	2016-09-06	Diplopteraster multipes	Sea star	-22.76	18.0606	21.5244	Benthic	Invertebrate	whole body
2016	2016-09-06	Diplopteraster multipes	Sea star	-19.01	18.5172	22.9826	Benthic	Invertebrate	whole body
2016	2016-09-06	Diplopteraster multipes	Sea star	-21	19.4724	23.4288	Benthic	Invertebrate	whole body
2016	2016-09-07	Henricia sp	Sea star	-20.07	16.4349	19.2178	Benthic	Invertebrate	whole body
2016	2016-09-06	Henricia sp	Sea star	-20.39	16.9492	21.1989	Benthic	Invertebrate	whole body
2016	2016-09-06	Pteraster militaris	Sea star	-20.45	16.6161	20.6921	Benthic	Invertebrate	whole body
2016	2016-09-06	Pteraster militaris	Sea star	-20.89	17.3742	21.2941	Benthic	Invertebrate	whole body
2016	2016-09-06	Pteraster militaris	Sea star	-21.12	17.4635	23.3161	Benthic	Invertebrate	whole body
2016	2016-09-07	Solaster sp	Sea star	-21.07	15.8052	22.1298	Benthic	Invertebrate	whole body
2016	2016-09-07	Solaster sp	Sea star	-19.76	17.9095	19.8707	Benthic	Invertebrate	whole body
2016	2016-09-06	Strongylocentrotus droebachiensis	Sea urchin	-19.083	8.38885	18.8002	Benthic	Invertebrate	gonads
2016	2016-09-06	Strongylocentrotus droebachiensis	Sea urchin	-18.5833	8.40101	19.0398	Benthic	Invertebrate	gonads
2016	2016-09-07	Strongylocentrotus droebachiensis	Sea urchin	-19.8974	8.41906	18.2071	Benthic	Invertebrate	gonads
2016	2016-09-07	Strongylocentrotus droebachiensis	Sea urchin	-19.512	8.56926	19.1989	Benthic	Invertebrate	gonads
2019	2019-12-08	Strongylocentrotus droebachiensis	Sea urchin	-19.4224	8.68779	17.911	Benthic	Invertebrate	gonads
2016	2016-09-07	Strongylocentrotus droebachiensis	Sea urchin	-18.9435	8.85913	18.9988	Benthic	Invertebrate	gonads
2016	2016-09-07	Strongylocentrotus droebachiensis	Sea urchin	-19.8183	8.98887	19.7632	Benthic	Invertebrate	gonads
2019	2019-12-08	Strongylocentrotus droebachiensis	Sea urchin	-20.1327	9.43493	17.2717	Benthic	Invertebrate	gonads
2016	2016-09-06	Strongylocentrotus droebachiensis	Sea urchin	-19.1582	9.45848	19.1888	Benthic	Invertebrate	gonads
2016	2016-09-07	Strongylocentrotus droebachiensis	Sea urchin	-19.8465	9.46855	18.6651	Benthic	Invertebrate	gonads
2016	2016-09-06	Strongylocentrotus droebachiensis	Sea urchin	-16.88	9.52706	19.5332	Benthic	Invertebrate	gonads
2019	2019-09-08	Strongylocentrotus droebachiensis	Sea urchin	-18.5132	10.3185	18.2779	Benthic	Invertebrate	gonads
2018		Pusa hispida	Ringed Seal	-18.7376	14.5246	17.5098	Pelagic	Mammal	muscle
2019		Pusa hispida	Ringed Seal	-18.3525	15.2528	17.0586	Pelagic	Mammal	muscle
2018		Pusa hispida	Ringed Seal	-18.6482	15.8076	17.6647	Pelagic	Mammal	muscle
2019		Pusa hispida	Ringed Seal	-18.8414	15.8701	16.6641	Pelagic	Mammal	muscle
2018		Pusa hispida	Ringed Seal	-18.6419	15.9796	17.9617	Pelagic	Mammal	muscle
2018		Pusa hispida	Ringed Seal	-18.9526	16.1115	17.8213	Pelagic	Mammal	muscle
2019		Pusa hispida	Ringed Seal	-18.4948	16.1297	16.8542	Pelagic	Mammal	muscle
2018		Pusa hispida	Ringed Seal	-18.9132	16.2111	18.1811	Pelagic	Mammal	muscle
2018		Pusa hispida	Ringed Seal	-18.347	16.3318	17.8072	Pelagic	Mammal	muscle
2018		Pusa hispida	Ringed Seal	-17.8764	16.4113	17.8943	Pelagic	Mammal	muscle
2018		Pusa hispida	Ringed Seal	-18.1507	16.5603	16.7001	Pelagic	Mammal	muscle
2018		Pusa hispida	Ringed Seal	-18.4821	16.7484	17.8556	Pelagic	Mammal	muscle
2018		Pusa hispida	Ringed Seal	-18.1734	16.9165	17.3692	Pelagic	Mammal	muscle
2018		Pusa hispida	Ringed Seal	-18.3558	17.007	17.5812	Pelagic	Mammal	muscle
2018		Pusa hispida	Ringed Seal	-18.5166	17.0091	17.9816	Pelagic	Mammal	muscle
2018		Pusa hispida	Ringed Seal	-18.4959	17.1036	17.5336	Pelagic	Mammal	muscle
2018		Pusa hispida	Ringed Seal	-18.3687	17.1298	18.1079	Pelagic	Mammal	muscle
2019		Pusa hispida	Ringed Seal	-18.3054	17.2066	16.4394	Pelagic	Mammal	muscle
2019		Pusa hispida	Ringed Seal	-18.1536	17.4448	17.8866	Pelagic	Mammal	muscle
2018		Pusa hispida	Ringed Seal	-18.4584	17.476	17.463	Pelagic	Mammal	muscle
2018		Pusa hispida	Ringed Seal	-17.8409	17.7185	17.4395	Pelagic	Mammal	muscle
2018		Pusa hispida	Ringed Seal	-18.1181	17.8322	17.7281	Pelagic	Mammal	muscle
2018		Pusa hispida	Ringed Seal	-18.7258	17.9217	17.5384	Pelagic	Mammal	muscle
2018		Pusa hispida	Ringed Seal	-17.5332	17.9831	17.4955	Pelagic	Mammal	muscle
2019		Pusa hispida	Ringed Seal	-17.9179	18.1522	18.5461	Pelagic	Mammal	muscle
2018		Pusa hispida	Ringed Seal	-18.4653	18.2541	17.5359	Pelagic	Mammal	muscle
2018		Pusa hispida	Ringed Seal	-18.6547	18.4641	17.4279	Pelagic	Mammal	muscle
2018		Pusa hispida	Ringed Seal	-18.038	18.4676	16.4891	Pelagic	Mammal	muscle
2019		Pusa hispida	Ringed Seal	-18.3181	18.5254	17.0364	Pelagic	Mammal	muscle
2018		Pusa hispida	Ringed Seal	-17.7443	18.5396	16.5691	Pelagic	Mammal	muscle
2018		Pusa hispida	Ringed Seal	-17.8143	18.5859	17.5236	Pelagic	Mammal	muscle
2019		Pusa hispida	Ringed Seal	-18.4674	18.6423	16.663	Pelagic	Mammal	muscle
2019		Pusa hispida	Ringed Seal	-18.0067	18.6885	17.4966	Pelagic	Mammal	muscle
2018		Pusa hispida	Ringed Seal	-18.2888	18.6946	17.3384	Pelagic	Mammal	muscle
2018		Pusa hispida	Ringed Seal	-17.9785	18.8731	16.4157	Pelagic	Mammal	muscle
2018		Pusa hispida	Ringed Seal	-18.4989	18.8928	17.7094	Pelagic	Mammal	muscle
2018		Pusa hispida	Ringed Seal	-18.3282	18.9824	17.8416	Pelagic	Mammal	muscle
2018		Pusa hispida	Ringed Seal	-17.3482	19.3754	16.3136	Pelagic	Mammal	muscle
2018		Pusa hispida	Ringed Seal	-17.4108	19.5207	17.4488	Pelagic	Mammal	muscle
2018		Pusa hispida	Ringed Seal	-17.762	19.8749	17.2352	Pelagic	Mammal	muscle
2019	2019-08-26	Buccinum sp	Snail	-18.2984	12.8159	15.3263	Benthic	Invertebrate	soft parts
2019	2019-08-26	Buccinum sp	Snail	-18.3004	13.4869	16.0977	Benthic	Invertebrate	soft parts
2019	2019-08-18	Buccinum sp	Snail	-17.5683	13.5701	18.5725	Benthic	Invertebrate	soft parts
2016	2016-09-07	Buccinum sp	Snail	-16.7445	13.8302	18.4682	Benthic	Invertebrate	soft parts
2019	2019-08-26	Buccinum sp	Snail	-18.9306	13.8662	17.6531	Benthic	Invertebrate	soft parts
2019	2019-08-18	Buccinum sp	Snail	-17.4042	14.0837	18.5291	Benthic	Invertebrate	soft parts
2019	2019-08-18	Buccinum sp	Snail	-17.8915	14.2885	18.5091	Benthic	Invertebrate	soft parts
2019	2019-08-18	Buccinum sp	Snail	-16.3605	15.1801	18.7152	Benthic	Invertebrate	soft parts
2019	2019-08-18	Buccinum sp	Snail	-16.7183	15.4651	18.312	Benthic	Invertebrate	soft parts
2016	2016-09-06	Colus sp	Snail	-17.879	12.168	19.2512	Benthic	Invertebrate	soft parts
2016	2016-09-06	Colus sp	Snail	-17.4884	12.4656	19.2085	Benthic	Invertebrate	soft parts
2018	2018-08-15	Littorinidae	Snail	-22.1735	10.2003	20.8666	Benthic	Invertebrate	soft parts
2019	2019-08-26	Littorinidae	Snail	-21.7569	10.5472	18.8979	Benthic	Invertebrate	soft parts
2016	2016-09-07	Margarites helicinus	Snail	-17.8846	10.8886	18.9149	Benthic	Invertebrate	soft parts
2016	2016-09-07	Margarites helicinus	Snail	-17.8078	11.72	18.9461	Benthic	Invertebrate	soft parts
2018	2018-08-15	Margarites helicinus	Snail	-21.229	11.9437	19.9142	Benthic	Invertebrate	soft parts
2016	2016-09-06	Eunoe oerstedi	Worms	-17.8053	13.0564	18.09	Benthic	Invertebrate	whole body
2016	2016-09-06	Eunoe oerstedi	Worms	-17.2924	13.753	17.8726	Benthic	Invertebrate	whole body
2016	2016-09-07	Eunoe oerstedi	Worms	-17.2365	13.839	17.0909	Benthic	Invertebrate	whole body
2016	2016-09-06	Eunoe oerstedi	Worms	-17.3856	14.0304	17.4868	Benthic	Invertebrate	whole body
2016	2016-09-07	Eunoe oerstedi	Worms	-17.4415	14.263	17.1862	Benthic	Invertebrate	whole body
2016	2016-09-06	Eunoe oerstedi	Worms	-17.361	14.3827	17.3934	Benthic	Invertebrate	whole body
2016	2016-09-06	Eunoe oerstedi	Worms	-17.3571	14.3938	17.6095	Benthic	Invertebrate	whole body
2016	2016-09-07	Eunoe oerstedi	Worms	-16.5332	14.5173	16.9005	Benthic	Invertebrate	whole body
2018	2018-08-15	Nereis pelagica	Worms	-21.0825	12.98	19.4699	Benthic	Invertebrate	whole body
2018	2018-08-15	Nereis pelagica	Worms	-19.5976	15.0088	18.9422	Benthic	Invertebrate	whole body
2019	2019-08-18	Polychaeta	Worms	-17.4839	12.5388	17.1121	Benthic	Invertebrate	whole body
2019	2019-08-18	Polychaeta	Worms	-18.6742	13.2531	16.4982	Benthic	Invertebrate	whole body
2019	2019-08-18	Polychaeta	Worms	-17.406	13.9114	17.4629	Benthic	Invertebrate	whole body
2016	2016-09-06	Polychaeta	Worms	-14.5381	17.3704	19.3845	Benthic	Invertebrate	whole body
